# Supplementary material for: Vaccination Strategies Against Respiratory Pathogens in the Adult Population: A Narrative Review
Source: Vaccines (Basel). 2026 Feb 4;14(2):154. doi: 10.3390/vaccines14020154 (PMC12945287; doi:10.3390/vaccines14020154)
Supplement: Supplementary file 1 [file vaccines-14-00154-s001.zip]

Archive with 1 entries (1 files):
- vaccines-4078734-supplementary.pdf
